# Supplementary material for: Functional inclusion bodies produced in the yeast Pichia pastoris
Source: Microb Cell Fact. 2016 Oct 1;15:166. doi: 10.1186/s12934-016-0565-9 (PMC5045588; doi:10.1186/s12934-016-0565-9)
Supplement: Supplementary file 2 — 10.1186/s12934-016-0565-9 Raw experimental data. [file 12934_2016_565_MOESM2_ESM.xlsx]

## Sheet: Fig 1. Fluorescence
Application: Tecan i-control				Tecan i-control , 1.6.19.2
Device: infinite 200				Serial number: 1003000509
Firmware: V_2.11_04/08_InfiniTe (Apr 4 2008/14.37.11)				MAI, V_2.11_04/08_InfiniTe (Apr 4 2008/14.37.11)
Date:	09.07.2015
Time:	16:04:48
System				IAM-MA201
User				IAM-MA201\iam
Plate				Nunclon 96 Flat Bottom Black Polystyrol LumiNunc FluoroNunc [NUN96fb_LumiNunc FluoroNunc.pdfx]
Plate-ID (Stacker)
Shaking (Linear) Duration:				10	s
Shaking (Linear) Amplitude:				3	mm
Label: Label1
Mode				Fluorescence Top Reading
Excitation Wavelength				488	nm
Emission Wavelength				520	nm
Excitation Bandwidth				9	nm
Emission Bandwidth				20	nm
Gain				111	Optimal (100%)
Number of Flashes				25
Integration Time				20	µs
Lag Time				0	µs
Settle Time				0	ms
Start Time:	09.07.2015 16:05:25
				Clone	replicate	F.U	mean	SD
				1		27511	27833.5	456.084
				1		28156
				2		24834	24837	4.24264
				2		24840
				3		7511	7695.5	260.922
				3		7880
				4		18500	18152.5	491.439
				4		17805
				5		14645	14755	155.563
				5		14865
				6		22375	22503	181.019
				6		22631
				7		24245	24792.5	774.282
				7		25340
				8		24843	25972	1596.65
				8		27101
				9		19374	17685	2388.61
				9		15996
				10		42964	43376.5	583.363
				10		43789

## Sheet: Fig 3B. Yield
Clone	Fraction	rep	mg/L	mean	Error
LY	insoluble	1	1.11492	1.0013	0.0689
LY	insoluble	2	0.876964
LY	insoluble	3	1.01208
LY	soluble	1	3.4578	3.1097	0.1869
LY	soluble	2	3.05374
LY	soluble	3	2.81753
HY	insoluble	1	1.43633	1.49	0.0274
HY	insoluble	2	1.50789
HY	insoluble	3	1.52589
HY	soluble	1	8.8028	7.0049	0.9214
HY	soluble	2	5.75568
HY	soluble	3	6.45624

## Sheet: Fig 3C. Specific Fluor.
	mc4100 3	p pastoris ly	p pastoris hy
Ibs 1	340.938	28.9616	50.4414
Ibs 2	307.971	25.8414	48.9734
Ibs 3	276.791	26.9821	52.7986
promedio	308.567	27.2617	50.7378
mg/L	4.91357	1.00132	1.49004
ug pellet	491	101.13	149
mg/pellet	0.491	0.10113	0.149
SF/ug 1	69.3872	28.9234	33.8524
SF/ug 2	62.6777	25.8073	32.8672
SF/ug 3	56.3321	26.9464	35.4344
Promed SF	62.799	27.2257	34.0513
AE/mg	627.99	272.257	340.513
SD	65.284	15.7671	12.9507

## Sheet: Fig 6A-b. Uptaking
INTERNALIZATION IBS E. coli vs PICHIA VP1GFP
Sample	CELL UPT.	Mean	SD	MEDIAN	promedio	SD	AE FU/mg	AE FU/ug	Median/FU	Mean	SD	Mean /FU	promedio	SD
MC4100-1	13.8	14.35	0.777817	365	372.5	10.6066	628.446	0.628446	580.798	592.732	16.8775	478	760.607	2.82843
MC4100-2	14.9			380			628.446	0.628446	604.666			482
HY-1	32.6	35.55	4.17193	616	623	9.89949	340.501	0.340501	1809.1	1829.66	29.0733	1145	3362.69	16.9706
HY-2	38.5			630			340.501	0.340501	1850.21			1169
LY-1	29.9	32.75	4.03051	571	602.5	44.5477	272.246	0.272246	2097.37	2213.07	163.63	1168	4290.24	64.3467
LY-2	35.6			634			272.246	0.272246	2328.78			1259
